# Supplementary material for: Wish-Granting Interventions Promote Positive Emotions in Both the Short and Long Term in Children with Critical Illnesses and Their Families
Source: Children (Basel). 2024 Dec 30;12(1):47. doi: 10.3390/children12010047 (PMC11763413; doi:10.3390/children12010047)
Supplement: Supplementary file 1 [file children-12-00047-s001.zip]

Archive with 1 entries (1 files):
- children-3372718-supplementary.pdf
